# Supplementary material for: The Impact of Obesity on the Health of the Older Population: A Cross-Sectional Study on the Relationship between Health-Related Quality of Life and Body Mass Index across Different Age Groups
Source: Nutrients. 2023 Dec 22;16(1):51. doi: 10.3390/nu16010051 (PMC10780898; doi:10.3390/nu16010051)
Supplement: Supplementary file 1 [file nutrients-16-00051-s001.zip]

Archive with 1 entries (1 files):
- nutrients-2730051-supplementary.xlsx
