# Supplementary material for: The Impact of Obesity on the Health of the Older Population: A Cross-Sectional Study on the Relationship between Health-Related Quality of Life and Body Mass Index across Different Age Groups
Source: Nutrients. 2023 Dec 22;16(1):51. doi: 10.3390/nu16010051 (PMC10780898; doi:10.3390/nu16010051)
Supplement: Supplementary file 1 [file nutrients-16-00051-s001.zip › nutrients-2730051-supplementary.xlsx]

## Sheet: Supplementary Material
	Supplementary Material
The Impact of Obesity on the Health of Adults: A Cross-Sectional Study on the Relationship between Health-Related Quality of Life and Body Mass Index Across Different Age Groups
Patrick Reinbacher, Alexander Draschl, Maria Anna Smolle, Andrzej Hecker*, Franz Gaderer, Kay-Bernd Lanner, Paul Ruckenstuhl, Patrick Sadoghi, Andreas Leithner, Stefan Nehrer, Thomas Klestil, Kevin Brunnader, Gerwin A. Bernhardt
* Correspondence: Andrzej Hecker: andrzej.hecker@medunigraz.at

## Sheet: Abbreviations
List of abbreviations of the health-related quality of life parameters
Abbreviation	Full name
PF	physical function
RP	role physical
BP	bodily pain
GH	general health perception
VT	vitality
SF	social function
RE	role emotional
MH	mental health
PCS	physical component score
MCS	mental component score

## Sheet: Supplementary table S1
Supplementary table 1. Linear regression model on HRQoL parameters and BMI based on age groups. p<0.05 is considered statistically significant [bold].
Age group [years]	Parameter		Coef.	p-value	95% Conf. Interval
< 35
	PF
		BMI	0.271811	0.391	-0.365719	0.90934
	RP
		BMI	0.0357154	0.973	-2.06711	2.13854
	BP
		BMI	0.16522	0.876	-1.96893	2.29937
	GH
		BMI	-0.293589	0.764	-2.27148	1.6843
	VT
		BMI	1.4218	0.182	-0.700357	3.54395
	SF
		BMI	1.10886	0.445	-1.81395	4.03167
	RE
		BMI	0.781978	0.554	-1.88324	3.4472
	MH
		BMI	0.910695	0.34	-1.0077	2.82909
	PCS
		BMI	-0.125784	0.694	-0.771143	0.519575
	MCS
		BMI	0.610889	0.329	-0.645875	1.86765
35-44
	PF
		BMI	-0.503636	0.071	-1.05212	0.0448448
	RP
		BMI	-2.48561	<0.001	-4.27799	-0.693226
	BP
		BMI	-3.01703	<0.001	-4.44667	-1.5874
	GH
		BMI	-1.6054	0.05	-3.20926	-0.001535
	VT
		BMI	-0.206099	0.816	-1.98667	1.57447
	SF
		BMI	-1.15066	0.364	-3.68943	1.38811
	RE
		BMI	-1.74289	0.179	-4.32422	0.838448
	MH
		BMI	-0.417519	0.668	-2.37554	1.5405
	PCS
		BMI	-0.81892	0.004	-1.36574	-0.272094
	MCS
		BMI	0.79531	0.239	-0.551646	2.14227
45-54
	PF
		BMI	-0.502397	0.508	-2.03064	1.02584
	RP
		BMI	-1.29583	0.277	-3.67903	1.08738
	BP
		BMI	-3.7726	0.004	-6.23221	-1.31299
	GH
		BMI	-1.27158	0.17	-3.11718	0.574013
	VT
		BMI	-1.44676	0.197	-3.68181	0.788287
	SF
		BMI	0.04228	0.971	-2.31289	2.39745
	RE
		BMI	-1.57983	0.221	-4.15542	0.995761
	MH
		BMI	-2.53041	0.01	-4.40679	-0.654034
	PCS
		BMI	-0.490402	0.233	-1.31087	0.330065
	MCS
		BMI	0.494897	0.401	-0.688542	1.67834
55-64
	PF
		BMI	-1.01228	0.104	-2.24076	0.216191
	RP
		BMI	-0.279597	0.659	-1.54362	0.984428
	BP
		BMI	-1.2619	0.123	-2.87589	0.352094
	GH
		BMI	-0.216832	0.691	-1.30545	0.871783
	VT
		BMI	-0.432563	0.494	-1.69035	0.825221
	SF
		BMI	-0.629283	0.348	-1.96033	0.701765
	RE
		BMI	-0.0554082	0.934	-1.39694	1.28612
	MH
		BMI	-0.180778	0.775	-1.43864	1.07709
	PCS
		BMI	-0.390988	0.162	-0.943067	0.161091
	MCS
		BMI	0.44675	0.233	-0.295719	1.18922
65-74
	PF
		BMI	-4.15096	<0.001	-6.01734	-2.28458
	RP
		BMI	-4.12716	0.001	-6.49645	-1.75786
	BP
		BMI	-4.47216	0.001	-6.93899	-2.00533
	GH
		BMI	-3.74024	<0.001	-5.50178	-1.97869
	VT
		BMI	-2.95795	0.003	-4.87916	-1.03674
	SF
		BMI	-4.07442	<0.001	-6.25592	-1.89292
	RE
		BMI	-3.02365	0.007	-5.19622	-0.851081
	MH
		BMI	-2.05669	0.014	-3.68074	-0.432641
	PCS
		BMI	-1.85643	<0.001	-2.72917	-0.983696
	MCS
		BMI	0.467923	0.373	-0.577045	1.51289
75-84
	PF
		BMI	-0.0725892	0.955	-2.67411	2.52893
	RP
		BMI	-0.93504	0.452	-3.42613	1.55606
	BP
		BMI	-1.14046	0.397	-3.83699	1.55608
	GH
		BMI	0.20815	0.824	-1.67439	2.09069
	VT
		BMI	-0.1068	0.905	-1.90797	1.69437
	SF
		BMI	-1.07749	0.396	-3.61778	1.4628
	RE
		BMI	-0.085388	0.952	-2.95264	2.78186
	MH
		BMI	0.439888	0.708	-1.9211	2.80088
	PCS
		BMI	-0.314933	0.533	-1.32805	0.698183
	MCS
		BMI	0.483808	0.453	-0.809213	1.77683
≥ 85
	PF
		BMI	0.290965	0.961	-15.1139	15.6959
	RP
		BMI	-5.80479	0.106	-13.5598	1.95023
	BP
		BMI	-0.454341	0.901	-9.95165	9.04297
	GH
		BMI	0.585835	0.759	-4.37594	5.54761
	VT
		BMI	-2.59174	0.208	-7.38657	2.20308
	SF
		BMI	2.01612	0.478	-5.14091	9.17315
	RE
		BMI	-1.02428	0.799	-11.4603	9.41173
	MH
		BMI	1.83474	0.155	-1.07877	4.74824
	PCS
		BMI	-0.918312	0.628	-5.78895	3.95233
	MCS
		BMI	0.661061	0.7	-3.77435	5.09648
BMI, body mass index. PF, RP, BP, GH, VT, SF, RE, MH, PCS, and MCS are abbreviations for the SF-36 survey’s subscale and component scores. PF, physical function subscale score; RP, role physical subscale score; BP, bodily pain subscale score; GH, general health subscale score; VT, vitality subscale score; SF, social function subscale score; RE, role emotional subscale score; MH, mental health sub…

## Sheet: Supplementary table S2
Supplementary table 2. T-tests. Differences in HRQoL parameters between genders. p<0.05 is considered statistically significant.
Parameter	Total (Combined)						Male						Female						Difference
	n	Mean	Std. Err.	Std. Dev.	95% CI		n	Mean	Std. Err.	Std. Dev.	95% CI		n	Mean	Std. Err.	Std. Dev.	95% CI		p-value	Mean	Std. Err.	95%CI
PF	403	82.5968	1.17223	23.5323	80.2923	84.9012	197	84.8934	1.51865	21.3152	81.8984	87.8884	206	80.4005	1.76483	25.3301	76.9209	83.88	0.0553	4.49292	2.33721	-0.101804	9.08764
RP	403	75.0931	1.33292	26.7582	72.4727	77.7134	197	76.7449	1.8425	25.8607	73.1113	80.3786	206	73.5134	1.92014	27.5593	69.7276	77.2991	0.226	3.23157	2.66494	-2.00743	8.47058
BP	403	72.067	1.38732	27.8502	69.3397	74.7943	197	73.4721	1.87671	26.3409	69.7709	77.1732	206	70.7233	2.03597	29.2217	66.7092	74.7374	0.3226	2.74878	2.7754	-2.70736	8.20492
GH	403	69.4305	0.988838	19.8508	67.4866	71.3745	197	69.9137	1.39739	19.6133	67.1579	72.6696	206	68.9685	1.40128	20.1121	66.2057	71.7312	0.6333	0.945259	1.98007	-2.94736	4.83788
VT	403	58.8353	1.02415	20.5596	56.822	60.8486	197	60.0508	1.50523	21.1269	57.0822	63.0193	206	57.6729	1.39237	19.9842	54.9277	60.4181	0.2463	2.37783	2.04792	-1.64817	6.40382
SF	403	81.2035	1.23786	24.8499	78.77	83.637	197	82.0431	1.82434	25.6058	78.4453	85.641	206	80.4005	1.68191	24.1399	77.0844	83.7165	0.5078	1.64266	2.47807	-3.22896	6.51429
RE	403	78.3333	1.31124	26.323	75.7556	80.9111	197	78.9594	1.83132	25.7037	75.3478	82.571	206	77.7346	1.87775	26.9508	74.0324	81.4368	0.6411	1.22476	2.62569	-3.93708	6.38661
MH	403	71.5521	0.998665	20.0481	69.5888	73.5154	197	72.2817	1.40977	19.7871	69.5015	75.062	206	70.8544	1.41563	20.3181	68.0633	73.6454	0.4756	1.42736	1.99905	-2.50257	5.35728
PCS	403	50.0433	0.515101	10.3406	49.0307	51.0559	197	50.7945	0.696705	9.77872	49.4205	52.1685	206	49.325	0.754265	10.8257	47.8379	50.8121	0.1541	1.46951	1.02913	-0.553656	3.49267
MCS	403	47.0539	0.645599	12.9603	45.7847	48.3231	197	46.7381	0.937878	13.1638	44.8884	48.5877	206	47.3559	0.890947	12.7875	45.5994	49.1125	0.6329	-0.617875	1.29276	-3.15931	1.92356
BMI, body mass index. PF, RP, BP, GH, VT, SF, RE, MH, PCS, and MCS are abbreviations for the SF-36 survey’s subscale and component scores. PF, physical function subscale score; RP, role physical subscale score; BP, bodily pain subscale score; GH, general health subscale score; VT, vitality subscale score; SF, social function subscale score; RE, role emotional subscale score; MH, mental health sub…

## Sheet: Supplementary table S3
Supplementary table 3. T-tests were performed to assess differences in HRQoL parameters between genders based on age groups. p<0.05 is considered statistically significant [bold].
Age group	Parameter	Total (Combined)						Male (n=28)						Female (n=35)						Difference
		n	Mean	Std. Err.	Std. Dev.	95% CI		n	Mean	Std. Err.	Std. Dev.	95% CI		n	Mean	Std. Err.	Std. Dev.	95% CI		p-value	Mean	Std. Err.	95%CI
< 35
	PF	63	93.33	1.88	14.89	89.58	97.08	28	96.96	1.16	6.14	94.58	99.34	35	90.43	3.18	18.84	83.96	96.9	0.083	6.54	3.71	-0.89	13.96
	RP	63	89.38	2.06	16.33	85.27	93.5	28	88.62	3.34	17.68	81.76	95.47	35	90	2.6	15.4	84.71	95.29	0.741	-1.38	4.17	-9.72	6.96
	BP	63	88	2.27	18.05	83.45	92.55	28	87.39	3.53	18.65	80.16	94.63	35	88.49	3.01	17.81	82.37	94.6	0.814	-1.09	4.61	-10.31	8.13
	GH	63	79.05	1.96	15.59	75.12	82.97	28	77.04	2.92	15.46	71.04	83.03	35	80.66	2.66	15.72	75.26	86.06	0.364	-3.62	3.96	-11.53	4.29
	VT	63	60.02	2.21	17.52	55.61	64.43	28	60.04	3.28	17.38	53.31	66.78	35	60	3.02	17.88	53.86	66.14	0.992	0.04	4.48	-8.91	9
	SF	63	84.72	2.82	22.39	79.08	90.36	28	83.93	4.26	22.53	75.19	92.66	35	85.36	3.82	22.58	77.6	93.11	0.804	-1.43	5.72	-12.87	10.01
	RE	63	82.94	2.89	22.92	77.17	88.71	28	77.68	4.02	21.28	69.43	85.93	35	87.14	3.99	23.6	79.04	95.25	0.104	-9.46	5.73	-20.92	2
	MH	63	74.29	2.11	16.75	70.07	78.5	28	72.14	3.19	16.86	65.61	78.68	35	76	2.82	16.71	70.26	81.74	0.368	-3.86	4.25	-12.36	4.65
	PCS	63	56.46	0.71	5.65	55.04	57.89	28	57.42	0.98	5.2	55.41	59.44	35	55.69	1.01	5.96	53.65	57.74	0.23	1.73	1.43	-1.13	4.59
	MCS	63	40.93	1.48	11.78	37.96	43.9	28	39.14	2.03	10.72	34.99	43.3	35	42.36	2.12	12.54	38.06	46.67	0.284	-3.22	2.98	-9.19	2.74
35-44
	PF	71	92.11	1.74	14.7	88.63	95.59	31	91.45	3.35	18.63	84.62	98.28	40	92.63	1.74	10.98	89.11	96.14	0.741	-1.17	3.54	-8.24	5.89
	RP	71	80.02	3.27	27.54	73.5	86.54	31	79.44	5.36	29.85	68.49	90.39	40	80.47	4.11	25.99	72.16	88.78	0.877	-1.03	6.64	-14.27	12.21
	BP	71	82.9	2.83	23.88	77.25	88.55	31	83	4.62	25.72	73.57	92.43	40	82.83	3.59	22.69	75.57	90.08	0.976	0.18	5.76	-11.31	11.66
	GH	71	74.13	2.37	19.94	69.41	78.85	31	71.9	4.26	23.74	63.2	80.61	40	75.85	2.61	16.52	70.57	81.13	0.412	-3.95	4.78	-13.49	5.59
	VT	71	57.22	2.38	20.03	52.48	61.96	31	57.26	4.21	23.45	48.66	65.86	40	57.19	2.73	17.25	51.67	62.7	0.988	0.71	4.83	-9.56	9.7
	SF	71	81.69	3.29	27.7	75.13	88.25	31	82.26	5.7	31.75	70.61	93.9	40	81.25	3.88	24.51	73.41	89.09	0.88	1.01	6.67	-12.31	14.32
	RE	71	79.23	3.4	28.66	72.44	86.01	31	80.65	5.55	30.91	69.31	91.98	40	78.13	4.29	27.13	69.45	86.8	0.716	2.52	6.9	-11.24	16.29
	MH	71	70.21	2.49	20.97	65.25	75.17	31	72.58	3.72	20.69	64.99	80.17	40	68.38	3.36	21.26	61.58	75.17	0.406	4.21	5.03	-5.82	14.24
	PCS	71	54.49	1.04	8.74	52.42	56.56	31	53.62	1.76	9.82	50.02	57.22	40	55.17	1.24	7.87	52.65	57.69	0.463	-1.55	2.1	-5.73	2.64
	MCS	71	41.08	1.55	13.05	38	44.17	31	42.16	2.33	12.98	37.4	46.92	40	40.25	2.09	13.2	36.03	44.47	0.545	1.91	3.14	-4.35	8.16
45-54
	PF	59	87.58	2.29	17.61	82.99	92.18	25	86.2	4.15	20.73	77.64	94.76	34	88.6	2.6	15.17	83.31	93.9	0.609	-2.4	4.67	-11.76	6.95
	RP	59	77.47	3.2	24.59	71.06	83.88	25	75.25	5.32	26.61	64.27	86.23	34	79.1	3.99	23.28	70.98	87.22	0.557	-3.85	6.52	-16.9	9.2
	BP	59	69.46	3.47	26.66	62.51	76.41	25	67.84	5.09	25.46	57.33	78.35	34	70.65	4.77	27.83	60.94	80.36	0.693	-2.81	7.08	-16.98	11.36
	GH	59	72.47	2.35	18.07	67.77	77.18	25	68.56	3.91	19.56	60.48	76.64	34	75.35	2.84	16.59	69.57	81.14	0.155	-6.79	4.72	-16.24	2.65
	VT	59	58.16	2.68	20.61	52.79	63.53	25	56.25	4.32	21.58	47.34	65.16	34	59.56	3.44	20.08	52.55	66.56	0.547	-3.31	5.46	-14.24	7.62
	SF	59	79.87	3.2	24.57	73.47	86.28	25	75	5.73	28.64	63.18	86.82	34	83.46	3.57	20.81	76.2	90.72	0.194	-8.46	6.43	-21.34	4.42
	RE	59	79.8	3.5	26.86	72.8	86.8	25	77	6.19	30.93	64.23	89.77	34	81.86	4.06	23.7	73.59	90.13	0.497	-4.86	7.11	-19.1	9.37
	MH	59	69.86	2.52	19.38	64.82	74.91	25	66.8	4.14	20.71	58.25	75.35	34	72.12	3.14	18.32	65.73	78.51	0.302	-5.32	5.1	-15.53	4.9
	PCS	59	51.35	1.08	8.3	49.18	53.51	25	50.73	1.78	8.92	47.05	54.41	34	51.8	1.36	7.92	49.03	54.56	0.63	-1.07	2.2	-5.48	3.34
	MCS	59	47.11	1.57	12.04	43.97	50.24	25	45.84	2.86	14.3	39.94	51.74	34	48.04	1.75	10.21	44.48	51.6	0.494	-2.2	3.19	-8.58	4.19
55-64
	PF	77	83.64	2.29	20.09	79.08	88.2	41	84.63	2.96	18.95	78.65	90.62	36	82.5	3.59	21.53	75.22	89.78	0.645	2.13	4.61	-7.06	11.32
	RP	77	78	2.48	21.76	73.06	82.94	41	82.01	2.96	18.97	76.03	88	36	73.44	4	24.02	65.31	81.56	0.085	8.57	4.9	-1.19	18.34
	BP	77	68.27	3.22	28.21	61.87	74.68	41	66.85	4.21	26.95	58.35	75.36	36	69.89	4.98	29.89	59.78	80	0.641	-3.04	6.48	-15.94	9.87
	GH	77	67.61	2.07	18.15	63.49	71.73	41	70.2	2.66	17.05	64.81	75.58	36	64.67	3.19	19.13	58.19	71.14	0.184	5.53	4.12	-2.68	13.74
	VT	77	61.88	2.36	20.72	57.17	66.58	41	63.72	3.33	21.3	57	70.44	36	59.77	3.36	20.13	52.96	66.59	0.408	3.95	4.74	-5.5	13.39
	SF	77	83.12	2.53	22.19	78.08	88.15	41	82.32	3.68	23.55	74.88	89.75	36	84.03	3.47	20.83	76.98	91.08	0.738	-1.71	5.1	-11.87	8.45
	RE	77	82.65	2.54	22.28	77.59	87.71	41	84.96	3.3	21.1	78.3	91.62	36	80.02	3.93	23.57	72.05	88	0.335	4.94	5.09	-5.2	15.08
	MH	77	74.42	2.29	20.08	69.86	78.97	41	74.88	3.31	21.17	68.2	81.56	36	73.89	3.18	19.05	67.44	80.34	0.831	0.99	4.62	-8.21	10.18
	PCS	77	49.2	1.09	9.53	47.04	51.36	41	49.81	1.38	8.85	47.02	52.6	36	48.5	1.72	10.33	45.01	52	0.551	1.31	2.19	-3.05	5.66
	MCS	77	50.63	1.49	13.07	47.66	53.59	41	51.62	2.19	14.05	47.18	56.05	36	49.5	1.99	11.94	45.46	53.54	0.481	2.12	2.99	-3.85	8.08
65-74
	PF	72	79.86	2.85	24.18	74.18	85.54	44	87.61	2.48	16.48	82.6	92.62	28	67.68	5.52	29.2	56.36	79	<0.001	19.94	5.38	9.2	30.67
	RP	72	71.41	3.15	26.74	65.13	77.7	44	79.4	3.41	22.62	72.53	86.28	28	58.86	5.34	28.25	47.91	69.82	0.001	20.54	6.03	8.52	32.57
	BP	72	67.07	3.29	27.94	60.5	73.64	44	75.45	3.51	23.25	68.38	82.52	28	53.89	5.66	29.96	42.28	65.51	0.001	21.56	6.3	9	34.12
	GH	72	65.9	2.47	20.97	60.98	70.83	44	70.91	2.77	18.36	65.33	76.49	28	58.04	4.29	22.68	49.24	66.83	0.01	12.87	4.87	3.17	22.58
	VT	72	62.15	2.65	22.52	56.86	67.44	44	66.34	2.97	19.73	60.34	72.33	28	55.58	4.78	25.31	45.77	65.39	0.047	10.75	5.33	0.12	21.39
	SF	72	84.03	2.9	24.58	78.25	89.8	44	88.35	3.26	21.63	81.78	94.93	28	77.23	5.23	27.65	66.51	87.95	0.061	11.12	5.83	-0.52	22.76
	RE	72	78.04	2.95	25.03	72.16	83.93	44	83.52	2.89	19.15	77.7	89.34	28	69.43	5.79	30.62	57.56	81.31	0.019	14.09	5.86	2.41	25.77
	MH	72	72.29	2.23	18.93	67.84	76.74	44	75.23	2.44	16.21	70.3	80.16	28	67.68	4.17	22.09	59.11	76.24	0.099	7.55	4.52	-1.47	16.56
	PCS	72	47.93	1.19	10.08	45.56	50.3	44	51.32	1.21	8.06	48.87	53.77	28	42.6	2.03	10.74	38.43	46.76	0	8.73	2.22	4.3	13.16
	MCS	72	50.44	1.26	10.73	47.92	52.96	44	48.73	1.59	10.52	45.53	51.93	28	53.13	2.02	10.69	48.99	57.28	0.09	-4.4	2.56	-9.5	0.7
75-84
	PF	52	58.44	3.96	28.59	50.48	66.4	24	63.5	5.33	26.11	52.47	74.53	28	54.11	5.73	30.34	42.34	65.87	0.241	9.39	7.92	-6.52	25.3
	RP	52	51.8	3.95	28.45	43.88	59.72	24	54.69	5.34	26.15	43.65	65.73	28	49.33	5.77	30.54	37.49	61.17	0.504	5.36	7.96	-10.62	21.34
	BP	52	56.71	3.97	28.66	48.73	64.69	24	65.58	5.68	27.83	53.83	77.34	28	49.11	5.21	27.59	38.41	59.8	0.037	16.48	7.71	1	31.95
	GH	52	56.86	2.72	19.64	51.39	62.32	24	61.71	4.35	21.29	52.72	70.7	28	52.7	3.29	17.43	45.94	59.46	0.1	9.01	5.37	-1.77	19.8
	VT	52	52.93	2.79	20.14	47.33	58.54	24	54.64	4.01	19.63	46.35	62.92	28	51.47	3.93	20.82	43.4	59.55	0.578	3.16	5.64	-8.17	14.49
	SF	52	71.39	3.62	26.12	64.12	78.67	24	78.13	4.95	24.24	67.89	88.36	28	65.63	5.05	26.71	55.27	75.98	0.085	12.5	7.12	-1.8	26.8
	RE	52	65.74	4.05	29.18	57.61	73.86	24	66.53	5.61	27.49	54.92	78.14	28	65.06	5.86	31.03	53.03	77.09	0.859	1.47	8.19	-14.99	17.93
	MH	52	68.34	3.38	24.37	61.55	75.12	24	71.44	4.81	23.58	61.48	81.4	28	65.68	4.75	25.13	55.93	75.42	0.401	5.76	6.8	-7.89	19.41
	PCS	52	40.45	1.56	11.28	37.31	43.59	24	43.06	2.28	11.15	38.35	47.77	28	38.21	2.1	11.09	33.91	42.51	0.123	4.85	3.09	-1.36	11.07
	MCS	52	51.65	1.81	13.07	48.01	55.29	24	49.34	2.73	13.39	43.68	54.99	28	53.64	2.4	12.68	48.72	58.56	0.241	-4.3	3.62	-11.57	2.97
≥85
	PF	9	52.22	10.18	30.53	28.76	75.69	4	42.5	11.64	23.27	5.47	79.53	5	60	16.05	35.88	15.45	104.55	0.429	-17.5	20.87	-66.85	31.85
	RP	9	59.72	10.68	32.04	35.1	84.35	4	31.25	9.88	19.76	-0.2	62.7	5	82.5	7.76	17.34	60.97	105.03	0.004	-51.25	12.36	-80.47	-22.03
	BP	9	53.33	11.54	34.61	26.73	79.94	4	30.75	10.25	20.5	-1.87	63.37	5	71.4	15.25	34.1	29.06	113.74	0.076	-40.65	19.49	-86.75	5.45
	GH	9	61.56	6.24	18.73	47.16	75.95	4	48.5	10.12	20.24	16.29	80.71	5	72	4.18	9.35	60.39	83.61	0.052	-23.5	10.08	-47.32	0.32
	VT	9	49.31	7.83	23.48	31.26	67.35	4	31.25	9.2	18.4	1.97	60.53	5	63.75	7.23	16.18	43.66	83.84	0.026	-32.5	11.51	-59.73	-5.27
	SF	9	79.17	9.55	28.64	57.15	101.18	4	62.5	18.4	36.8	3.94	121.06	5	92.5	5	11.18	78.62	106.38	0.123	-30	17.13	-70.5	10.5
	RE	9	67.59	11.06	33.19	42.08	93.1	4	50	20.41	40.82	-14.96	114.96	5	81.67	8.9	19.9	56.96	106.37	0.168	-31.67	20.57	-80.31	16.98
	MH	9	62.22	5.9	17.7	48.62	75.83	4	51.25	7.74	15.48	26.62	75.88	5	71	6.78	15.17	52.17	89.83	0.096	-19.75	10.26	-44.02	4.52
	PCS	9	41.05	3.85	11.54	32.17	49.92	4	33.55	4.71	9.43	18.55	48.55	5	47.05	4.44	9.93	34.72	59.38	0.077	-13.5	6.52	-28.92	1.91
	MCS	9	52.41	3.07	9.2	45.34	59.49	4	53.47	5.33	10.67	36.5	70.45	5	51.56	4.05	9.05	40.33	62.8	0.779	1.91	6.56	-13.6	17.42
PF, RP, BP, GH, VT, SF, RE, MH, PCS, and MCS are abbreviations for the SF-36 survey’s subscale and component scores. PF, physical function subscale score; RP, role physical subscale score; BP, bodily pain subscale score; GH, general health subscale score; VT, vitality subscale score; SF, social function subscale score; RE, role emotional subscale score; MH, mental health subscale score; PCS, phys…

## Sheet: Supplementary table S4
Supplementary table 4. T-test. Differences in HRQoL parameters based on genders and level of education. A p<0.05 is considered statistically significant.
Educational level	Parameter	Total (Combined)						Male						Female						Difference
		n	Mean	Std. Err.	Std. Dev.	95% CI		n	Mean	Std. Err.	Std. Dev.	95% CI		n	Mean	Std. Err.	Std. Dev.	95% CI		p-value	Mean	Std. Err.	95%CI
Primary school
	PF	24	64.5	6.37	31.2	51.33	77.67	5	71	15.52	34.71	27.9	114.1	19	62.79	7.11	31	47.85	77.73	0.612	8.21	15.94	-24.84	41.26
	RP	24	54.51	5.33	26.1	43.48	65.53	5	63.75	14.17	31.68	24.11	103.09	19	52.07	5.7	24.85	40.09	64.05	0.385	11.68	13.18	-15.66	39.02
	BP	24	42.71	5.46	26.74	31.42	54	5	49.6	17.84	39.88	0.76	99.12	19	40.89	5.35	23.31	29.66	52.13	0.529	8.71	13.61	-19.53	36.94
	GH	24	58.13	4.74	23.23	48.32	67.93	5	53.4	14.58	32.6	12.92	93.88	19	59.37	4.84	21.11	49.2	69.54	0.62	-5.97	11.87	-30.59	18.65
	VT	24	46.56	4.01	19.67	38.26	54.87	5	38.75	14.17	31.68	0.59	78.09	19	48.62	3.63	15.81	41	56.24	0.329	-9.87	9.89	-30.37	10.64
	SF	24	66.67	6.72	32.9	52.77	80.56	5	47.5	21.79	48.73	-13.01	108.01	19	71.71	6.18	26.95	58.72	84.7	0.147	-24.21	16.1	-57.6	9.18
	RE	24	59.03	6.26	30.68	46.07	71.98	5	53.33	16.16	36.13	8.47	98.2	19	60.53	6.89	30.03	46.05	75	0.651	-7.19	15.69	-39.74	25.36
	MH	24	65.19	4.39	21.5	56.11	74.27	5	57	12.51	27.97	22.27	91.73	19	67.34	4.55	19.83	57.78	76.9	0.35	-10.34	10.83	-32.8	12.11
	PCS	24	41.09	2.58	12.66	35.74	46.43	5	45.36	7.78	17.41	23.75	66.97	19	39.96	2.63	11.45	34.44	45.48	0.408	5.4	6.4	-7.88	18.68
	MCS	24	53.16	2.9	14.23	47.15	59.17	5	42.73	7.79	17.42	21.1	64.36	19	55.91	2.84	12.37	49.94	61.87	0.064	-13.18	6.75	-27.18	0.82
Apprenticeship
	PF	7	64.29	10.6	28.05	38.34	90.23	2	67.5	22.5	31.82	-218.39	353.39	5	63	13.56	30.33	25.34	100.66	0.868	4.5	25.63	-61.39	70.39
	RP	7	72.32	9.13	24.17	49.97	94.67	2	75	25	35.36	-242.66	392.66	5	71.25	10.57	23.63	41.9	100.6	0.872	3.75	22.09	-53.03	60.53
	BP	7	59.71	9.31	24.62	36.94	82.49	2	53	31	43.84	-340.89	446.89	5	62.4	8.91	19.93	37.65	87.15	0.689	-9.4	22.17	-66.39	47.59
	GH	7	68.14	7.05	18.64	50.9	85.38	2	74.5	12.5	17.68	-84.33	233.33	5	65.6	9.11	20.37	40.31	90.89	0.615	8.9	16.61	-33.81	51.61
	VT	7	57.14	8.56	22.66	36.19	78.1	2	68.75	6.25	8.84	-10.66	148.16	5	52.5	11.46	25.62	20.69	84.31	0.442	16.25	19.45	-33.76	66.26
	SF	7	87.5	6.68	17.68	71.15	103.86	2	93.75	6.25	8.84	14.34	173.16	5	85	9.19	20.54	59.5	110.5	0.602	8.75	15.72	-31.67	49.17
	RE	7	76.19	10.36	27.4	50.85	101.53	2	91.67	8.33	11.79	-14.22	197.55	5	70	13.59	30.39	32.26	107.74	0.393	21.67	23.17	-37.88	81.22
	MH	7	69.29	11.92	31.55	40.11	98.46	2	85	0	0	85	85	5	63	16.25	36.33	17.89	108.11	0.455	22	27.19	-47.89	91.89
	PCS	7	45.01	4.53	11.99	33.93	56.1	2	42.62	13.92	19.68	-134.24	219.47	5	45.97	4.79	10.7	32.68	59.26	0.77	-3.35	10.88	-31.33	24.62
	MCS	7	53.54	6.74	17.82	37.05	70.02	2	65.34	16.45	23.26	-143.65	274.33	5	48.81	6.98	15.61	29.43	68.2	0.308	16.52	14.57	-20.92	53.97
Vocational school
	PF	92	77.29	2.56	24.56	72.2	82.37	48	79.49	3.31	22.91	72.84	86.14	44	74.89	3.96	26.29	66.89	82.88	0.372	4.6	5.13	-5.59	14.8
	RP	92	68.14	2.87	27.53	62.44	73.84	48	69.14	3.96	27.45	61.17	77.11	44	67.05	4.21	27.9	58.56	75.53	0.718	2.1	5.77	-9.38	13.57
	BP	92	61.92	2.92	28	56.13	67.72	48	61	3.87	26.8	53.22	68.78	44	62.93	4.45	29.53	53.95	71.91	0.743	-1.93	5.87	-13.6	9.73
	GH	92	64.86	2.13	20.43	60.63	69.09	48	65.23	2.69	18.61	59.83	70.63	44	64.45	3.39	22.46	57.62	71.28	0.857	0.77	4.29	7.74	9.29
	VT	92	58.36	2.34	22.47	53.7	63.01	48	61.2	3.15	21.84	54.86	67.54	44	55.26	3.47	22.99	48.27	62.25	0.207	5.94	4.67	-3.34	15.23
	SF	92	79.89	2.83	27.17	74.26	85.52	48	82.81	3.64	25.22	75.49	90.13	44	76.7	4.39	29.11	67.85	85.55	0.284	6.11	5.67	-5.15	17.36
	RE	92	75.93	2.78	26.68	70.41	81.46	48	76.79	3.45	23.88	69.85	83.72	44	75	4.48	29.69	65.97	84.03	0.75	1.79	5.6	-9.33	12.91
	MH	92	69.64	2.25	21.58	65.17	74.11	48	71.98	2.82	19.51	66.31	77.64	44	67.09	3.56	23.6	59.92	74.27	0.28	4.89	4.5	-4.05	13.83
	PCS	92	46.68	1.09	10.46	44.52	48.85	48	46.8	1.44	10	43.9	49.7	44	46.56	1.67	11.06	43.19	49.92	0.913	9.24	2.2	-4.12	4.6
	MCS	92	50.89	1.37	13.11	48.18	53.61	48	52.15	1.98	13.72	48.51	56.48	44	49.14	1.86	12.32	45.39	52.89	0.222	3.36	2.73	-2.06	8.78
A-levels
	PF	76	86.29	2.15	18.75	82.01	90.57	42	86.87	2.74	17.74	81.34	92.4	34	85.57	3.46	20.17	78.53	92.61	0.767	1.3	4.35	-7.38	9.97
	RP	76	79.75	2.66	23.19	74.45	85.04	42	81.55	3.05	19.76	75.39	87.71	34	77.52	4.63	26.98	68.11	86.93	0.455	4.03	5.37	-6.66	14.72
	BP	76	77.67	2.72	23.69	72.26	83.08	42	81	3.13	20.29	74.68	87.32	34	73.56	4.64	27.06	64.12	83	0.175	7.44	5.43	-3.38	18.27
	GH	76	72.61	2.09	18.25	68.44	76.77	42	72	2.86	18.54	66.22	77.78	34	73.35	3.11	18.12	67.03	79.68	0.75	-1.35	4.23	-9.79	7.08
	VT	76	61.93	2.38	20.76	57.19	66.68	42	62.62	3.19	20.7	56.17	69.07	34	61.08	3.62	21.11	53.72	68.45	0.751	1.53	4.82	-8.07	11.13
	SF	76	84.87	2.37	20.65	80.15	89.59	42	83.93	3.36	21.79	77.14	90.72	34	86.03	3.33	19.41	79.26	92.8	0.662	-2.1	4.79	-11.64	7.44
	RE	76	81.69	2.69	23.44	76.33	87.04	42	81.75	3.66	23.73	74.35	89.14	34	81.62	4.02	23.42	73.44	89.79	0.981	0.13	5.44	-10.72	10.97
	MH	76	74.6	2.34	20.38	69.94	79.26	42	72.61	3.56	23.1	65.41	79.81	34	77.06	2.82	16.43	71.33	82.79	0.347	-4.45	4.71	-13.83	4.92
	PCS	76	51.83	1.02	8.89	49.79	53.86	42	52.81	1.2	7.8	50.38	55.24	34	50.61	1.73	10.06	47.1	54.12	0.288	2.19	2.05	-1.89	6.28
	MCS	76	46.45	1.56	13.58	43.35	49.55	42	44.38	2.29	14.82	39.76	49	34	49.01	1.99	11.58	44.97	53.05	0.141	-4.63	3.11	-10.82	1.57
University diploma
	PF	67	93.43	1.64	13.46	90.15	96.72	34	94.41	0.89	5.19	92.6	96.22	33	92.42	3.23	18.55	85.85	99	0.55	1.99	3.31	-4.61	8.59
	RP	67	88.06	2.49	20.35	83.1	93.02	34	86.76	3.36	19.57	79.94	93.59	33	89.39	3.71	21.34	81.83	96.96	0.601	-2.63	5	-12.61	7.36
	BP	67	82.33	2.83	23.12	76.69	87.97	34	80.68	3.62	21.1	73.32	88.04	33	84.03	4.4	25.26	75.07	92.99	0.557	-3.35	5.68	-14.7	7.99
	GH	67	76.96	2.06	16.84	72.85	81.06	34	77.91	2.82	16.44	72.18	83.65	33	75.97	3.04	17.45	69.78	82.16	0.641	1.94	4.14	-6.33	10.21
	VT	67	61.83	2.18	17.83	57.48	66.18	34	62.13	3.35	19.52	55.32	68.94	33	61.52	2.82	16.2	55.77	67.26	0.889	0.62	4.39	-8.15	9.38
	SF	67	84.33	2.73	22.33	78.88	89.78	34	85.66	3.66	21.35	78.21	93.11	33	82.95	4.1	23.56	74.6	91.31	0.624	2.71	5.49	-8.26	13.67
	RE	67	83.21	2.77	22.64	77.69	88.73	34	84.31	3.67	21.4	76.85	91.78	33	82.07	4.2	24.13	73.52	90.63	0.688	2.24	5.57	8.87	13.36
	MH	67	74.4	2	16.37	70.4	78.39	34	74.12	2.78	16.21	68.46	79.77	33	74.68	2.92	16.79	68.73	80.63	0.889	-0.56	4.03	-8.62	7.49
	PCS	67	55.28	0.93	7.6	53.42	57.13	34	55.1	0.97	5.65	53.13	57.07	33	55.46	1.61	9.28	52.17	58.75	0.849	-0.36	1.87	-4.09	3.38
	MCS	67	43.59	1.39	11.38	40.81	46.36	34	44.57	1.78	10.36	40.95	48.18	33	42.58	2.16	12.42	38.17	46.98	0.479	1.99	2.79	-3.58	7.56
PF, RP, BP, GH, VT, SF, RE, MH, PCS, and MCS are abbreviations for the SF-36 survey’s subscale and component scores. PF, physical function subscale score; RP, role physical subscale score; BP, bodily pain subscale score; GH, general health subscale score; VT, vitality subscale score; SF, social function subscale score; RE, role emotional subscale score; MH, mental health subscale score; PCS, phys…

## Sheet: Supplementary table S5.1
Supplementary table 5.1: Differences in HRQoL parameters based on level of education in individuals aged <35 years (One-way ANOVA with Bonferroni correction). A p<0.05 is considered statistically significant [bold].
Physical function (PF)
Row Mean - Col Mean	Primary School	Vocational school	A-levels
Vocational school	-7.1428
	1
A-levels	-1.81818	5.32468
	1	0.244
University diploma	-2.30769	4.83516	-0.48951
	1	0.325	1
Role physical subscale score (RP)
Row Mean - Col Mean	Primary School	Vocational school	A-levels
Vocational school	-10.7143
	1
A-levels	1.13636	11.8506
	1	1
University diploma	-4.32692	6.38736	-5.46329
	1	1	1
Bodily pain subscale score (BP)
Row Mean - Col Mean	Primary School	Vocational school	A-levels
Vocational school	-23.5714
	1
A-levels	-10.7273	12.8442
	1	0.845
University diploma	-11.2308	12.3407	-0.503497
	1	0.866	1
General health subscale score (GH)
Row Mean - Col Mean	Primary School	Vocational school	A-levels
Vocational school	-28.7143
	0.657
A-levels	-22	6.71429
	1	1
University diploma	-17.2308	11.4835	4.76923
	0.014	0.858	1
Vitality subscale score (VT)
Row Mean - Col Mean	Primary School	Vocational school	A-levels
Vocational school	-6.25
	1
A-levels	-0.568182	5.68182
	1	1
University diploma	-0.961538	5.28846	-0.393357
	1	1	1
Social function subscale score (SF)
Row Mean - Col Mean	Primary School	Vocational school	A-levels
Vocational school	-28.5714
	1
A-levels	-6.81818	21.7532
	1	0.422
University diploma	-15.3846	13.1868	-8.56643
	1	1	1
Role emotional subscale score (RE)
Row Mean - Col Mean	Primary School	Vocational school	A-levels
Vocational school	-10.7143
	1
A-levels	-5.30303	5.41126
	1	1
University diploma	-10.2564	0.457875	-4.95338
	1	1	1
Mental health subscale score (MH)
Row Mean - Col Mean	Primary School	Vocational school	A-levels
Vocational school	7.85714
	1
A-levels	10.9091	3.05195
	1	1
University diploma	10.7692	2.91209	-0.13986
	1	1	1
Physical component score (PCS)
Row Mean - Col Mean	Primary School	Vocational school	A-levels
Vocational school	-9.34066
	0.564
A-levels	-5.09118	4.24947
	1	1
University diploma	-4.94697	4.39368	0.144211
	1	0.441	1
Mental component score (MCS)
Row Mean - Col Mean	Primary School	Vocational school	A-levels
Vocational school	7.01294
	1
A-levels	5.74209	-1.27085
	1	1
University diploma	4.13276	-2.88018	-1.60933
	1	1	1
Row mean value minus column mean value is presented in italic. The adjusted (Bonferroni correction) p -value of row mean minus column mean is presented below the according difference. A p-value < 0.05 after Bonferroni correction is considered significant and presented as bold.

## Sheet: Supplementary table S5.2
Supplementary table 5.2: Differences in HRQoL parameters based on level of education in individuals aged 35-44 years (One-way ANOVA with Bonferroni correction). A p<0.05 is considered statistically significant [bold].
Physical function (PF)
Row Mean - Col Mean	Primary School	Apprenticeship	Vocational school	A-levels
Apprenticeship	15
	0.14
Vocational school	23.8889	8.88889
	<0.001	0.47
A-levels	26.0714	11.0714	2.18254
	<0.001	0.132	1
University diploma	28.5714	13.5714	4.68254	2.5
	<0.001	0.029	0.113	1
Role physical subscale score (RP)
Row Mean - Col Mean	Primary School	Apprenticeship	Vocational school	A-levels
Apprenticeship	62.5
	0.274
Vocational school	44.4444	-18.0556
	0.348	1
A-levels	59.375	-3.125	14.9306
	0.051	1	0.772
University diploma	63.3929	0.892857	18.9484	4.01786
	0.03	1	0.269	1
Bodily pain subscale score (BP)
Row Mean - Col Mean	Primary School	Apprenticeship	Vocational school	A-levels
Apprenticeship	21
	1
Vocational school	39.8889	18.8889
	0.404	1
A-levels	44.8571	23.8571	4.96825
	0.2	1	1
University diploma	51.4286	30.4286	11.5397	6.57142
	0.084	1	1	1
General health subscale score (GH)
Row Mean - Col Mean	Primary School	Apprenticeship	Vocational school	A-levels
Apprenticeship	35
	1
Vocational school	30.3333	-4.66667
	0.924	1
A-levels	47.5	12.5	17.1667
	0.092	1	0.211
University diploma	36.5	1.5	6.16667	-11
	0.412	1	1	0.889
Vitality subscale score (VT)
Row Mean - Col Mean	Primary School	Apprenticeship	Vocational school	A-levels
Apprenticeship	-18.75
	1
Vocational school	5.55556	24.3056
	1	1
A-levels	14.2857	33.0357	8.73016
	1	1	1
University diploma	8.03571	26.7857	2.48016	-6.25
	1	1	1	1
Social function subscale score (SF)
Row Mean - Col Mean	Primary School	Apprenticeship	Vocational school	A-levels
Apprenticeship	25
	1
Vocational school	40.2778	15.2778
	1	1
A-levels	51.7857	26.7857	11.5079
	0.796	1	1
University diploma	43.75	18.75	3.47222	-8.03571
	1	1	1	1
Role emotional subscale score (RE)
Row Mean - Col Mean	Primary School	Apprenticeship	Vocational school	A-levels
Apprenticeship	25
	1
Vocational school	55.5556	30.5556
	0.599	1
A-levels	70.2381	45.2381	14.6825
	0.171	1	1
University diploma	61.9048	36.9048	6.34921	-8.33333
	0.34	1	1	1
Mental health subscale score (MH)
Row Mean - Col Mean	Primary School	Apprenticeship	Vocational school	A-levels
Apprenticeship	-10
	1
Vocational school	11.6667	21.6667
	1	1
A-levels	29.6429	39.6429	17.9762
	1	0.612	0.408
University diploma	18.2143	28.2143	6.54762	-11.4286
	1	1	1	1
Physical component score (PCS)
Row Mean - Col Mean	Primary School	Apprenticeship	Vocational school	A-levels
Apprenticeship	16.9108
	0.663
Vocational school	12.861	-4.04986
	0.612	1
A-levels	14.5518	-2.35899	1.69086
	0.324	1	1
University diploma	17.2279	0.317099	4.36696	2.67609
	0.124	1	1	1
Mental component score (MCS)
Row Mean - Col Mean	Primary School	Apprenticeship	Vocational school	A-levels
Apprenticeship	-10.3164
	1
Vocational school	-1.27386	9.04251
	1	1
A-levels	5.88882	16.2052	7.16269
	1	1	1
University diploma	-3.65863	6.65774	-2.38477	-9.54746
	1	1	1	0.979
Row mean value minus column mean value is presented in italic. The adjusted (Bonferroni correction) p -value of row mean minus column mean is presented below the according difference. A p-value < 0.05 after Bonferroni correction is considered significant and presented as bold.

## Sheet: Supplementary table S5.3
Supplementary table 5.3: Differences in HRQoL parameters based on level of education in individuals aged 45-54 years (One-way ANOVA with Bonferroni correction). A p<0.05 is considered statistically significant [bold].
Physical function (PF)
Row Mean - Col Mean	Primary School	Vocational school	A-levels
Vocational school	4.84615
	1
A-levels	-6.92857	-11.7747
	1	0.505
University diploma	11	6.15385	17.9286
	1	1	0.059
Role physical subscale score (RP)
Row Mean - Col Mean	Primary School	Vocational school	A-levels
Vocational school	22.3798
	1
A-levels	-3.16964	-25.5495
	1	0.091
University diploma	28.5268	6.14698	31.6964
	0.511	1	0.017
Bodily pain subscale score (BP)
Row Mean - Col Mean	Primary School	Vocational school	A-levels
Vocational school	34.0769
	0.444
A-levels	10.7143	-23.3626
	1	0.291
University diploma	46.3571	12.2802	35.6429
	0.101	1	0.02
General health subscale score (GH)
Row Mean - Col Mean	Primary School	Vocational school	A-levels
Vocational school	12.4231
	1
A-levels	-9.07143	-21.4945
	1	0.08
University diploma	6.57143	-5.85165	15.6429
	1	1	0.375
Vitality subscale score (VT)
Row Mean - Col Mean	Primary School	Vocational school	A-levels
Vocational school	16.5865
	1
A-levels	-8.48214	-25.0687
	1	0.107
University diploma	11.1607	-5.42582	19.6429
	1	1	0.338
Social function subscale score (SF)
Row Mean - Col Mean	Primary School	Vocational school	A-levels
Vocational school	8.65385
	1
A-levels	-10.7143	-19.3681
	1	0.472
University diploma	9.82143	1.16758	20.5357
	1	1	0.36
Role emotional subscale score (RE)
Row Mean - Col Mean	Primary School	Vocational school	A-levels
Vocational school	4.80769
	1
A-levels	-24.4048	-29.2125
	1	0.072
University diploma	9.52381	4.71612	33.9286
	1	1	0.022
Mental health subscale score (MH)
Row Mean - Col Mean	Primary School	Vocational school	A-levels
Vocational school	11.3077
	1
A-levels	-5.71429	-17.022
	1	0.454
University diploma	13.5714	2.26374	19.2857
	1	1	0.259
Physical component score (PCS)
Row Mean - Col Mean	Primary School	Vocational school	A-levels
Vocational school	8.36918
	1
A-levels	1.49599	-6.87319
	1	0.417
University diploma	10.4796	2.11038	8.98357
	0.511	1	0.11
Mental component score (MCS)
Row Mean - Col Mean	Primary School	Vocational school	A-levels
Vocational school	-8.62543
	1
A-levels	-12.2729	-3.64745
	1	1
University diploma	-13.4511	-4.82569	-1.17824
	0.932	1	1
Row mean value minus column mean value is presented in italic. The adjusted (Bonferroni correction) p -value of row mean minus column mean is presented below the according difference. A p-value < 0.05 after Bonferroni correction is considered significant and presented as bold.

## Sheet: Supplementary table S5.4
Supplementary table 5.4: Differences in HRQoL parameters based on level of education in individuals aged 55-64 years (One-way ANOVA with Bonferroni correction). A p<0.05 is considered statistically significant [bold].
Physical function (PF)
Row Mean - Col Mean	Primary School	Apprenticeship	Vocational school	A-levels
Apprenticeship	-5
	1
Vocational school	0.833333	5.83333
	1	1
A-levels	15.1471	20.1471	14.3137
	1	1	0.346
University diploma	21.3235	26.3235	20.4902	6.17647
	0.634	0.877	0.03	1
Role physical subscale score (RP)
Row Mean - Col Mean	Primary School	Apprenticeship	Vocational school	A-levels
Apprenticeship	10.9375
	1
Vocational school	3.49702	-7.44048
	1	1
A-levels	22.7022	11.7647	19.2052
	0.484	1	0.052
University diploma	24.1728	13.2353	20.6758	1.47059
	0.36	1	0.028	1
Bodily pain subscale score (BP)
Row Mean - Col Mean	Primary School	Apprenticeship	Vocational school	A-levels
Apprenticeship	-1.5
	1
Vocational school	-1.5	0
	1	1
A-levels	23.2059	24.7059	24.7059
	1	1	0.063
University diploma	23.7353	25.2353	25.2353	0.529412
	1	1	0.053	1
General health subscale score (GH)
Row Mean - Col Mean	Primary School	Apprenticeship	Vocational school	A-levels
Apprenticeship	8
	1
Vocational school	-9.45238	-17.4524
	1	1
A-levels	4.32353	-3.67647	13.7759
	1	1	0.197
University diploma	12.4412	4.44118	21.8936	8.11765
	1	1	0.003	1
Vitality subscale score (VT)
Row Mean - Col Mean	Primary School	Apprenticeship	Vocational school	A-levels
Apprenticeship	18.75
	1
Vocational school	9.82143	-8.92857
	1	1
A-levels	13.7132	-5.03676	3.89181
	1	1	1
University diploma	19.8529	1.10294	10.0315	6.13971
	1	1	1	1
Social function subscale score (SF)
Row Mean - Col Mean	Primary School	Apprenticeship	Vocational school	A-levels
Apprenticeship	31.25
	1
Vocational school	17.2619	-13.9881
	1	1
A-levels	25	-6.25	7.7381
	0.552	1	1
University diploma	23.5294	-7.72059	6.26751	-1.47059
	0.707	1	1	1
Role emotional subscale score (RE)
Row Mean - Col Mean	Primary School	Apprenticeship	Vocational school	A-levels
Apprenticeship	35.4167
	0.759
Vocational school	23.5119	-11.9048
	0.618	1
A-levels	28.4069	-7.0098	4.89496
	0.277	1	1
University diploma	31.4951	-3.92157	7.98319	3.08824
	0.151	1	1	1
Mental health subscale score (MH)
Row Mean - Col Mean	Primary School	Apprenticeship	Vocational school	A-levels
Apprenticeship	23.75
	1
Vocational school	8.5119	-15.2381
	1	1
A-levels	11.9853	-11.7647	3.47339
	1	1	1
University diploma	21.9853	-1.76471	13.4734	10
	0.682	1	0.572	1
Physical component score (PCS)
Row Mean - Col Mean	Primary School	Apprenticeship	Vocational school	A-levels
Apprenticeship	-4.59495
	1
Vocational school	-3.77565	0.819299
	1	1
A-levels	5.53615	10.1311	9.31181
	1	1	0.02
University diploma	6.45098	11.0459	10.2266	0.914823
	1	0.984	0.008	1
Mental component score (MCS)
Row Mean - Col Mean	Primary School	Apprenticeship	Vocational school	A-levels
Apprenticeship	20.0505
	0.694
Vocational school	10.7064	-9.34409
	1	1
A-levels	1.43595	-18.6145	-9.27042
	1	0.514	0.27
University diploma	4.39915	-15.6513	-6.30722	2.9632
	1	0.997	1	1
Row mean value minus column mean value is presented in italic. The adjusted (Bonferroni correction) p -value of row mean minus column mean is presented below the according difference. A p-value < 0.05 after Bonferroni correction is considered significant and presented as bold.

[truncated: 7 more sheets: Supplementary table S5.5, Supplementary table S5.6, Supplementary table S5.7, Supplementary table S6, Supplementary table S7, Supplementary table S8, Supplementary table S9]
